# Supplementary material for: APOL1 risk variants induce metabolic reprogramming of podocytes in patient-derived kidney organoids
Source: Stem Cell Reports. 2025 Oct 2;20(10):102650. doi: 10.1016/j.stemcr.2025.102650 (PMC12790724; doi:10.1016/j.stemcr.2025.102650)
Supplement: Table S1. Significantly upregulated or downregulated genes in G1+G2 compared to G0, G1 vs. G0, and G2 vs. G0 — Log2 Fold change(Log2FC) threshold set at 0.2 and −0.2. Adjusted p value < 0.05 [file mmc2.xlsx]

## Sheet: Combined G1 and G2 vs G0
Upregulated				Downregulated
Gene	Average Log2FC	Adjusted p-value		Gene	Average Log2FC	Adjusted p-value
IQCJ-SCHIP1	1.11534	3.83e-05		RPS10	-0.756137	2.89e-37
TXNIP	0.77817	3.05e-67		TMSB4X	-0.672268	2.2e-95
GPC3	0.658831	1.52e-55		TMSB10	-0.619203	1.71e-79
XIST	0.62401	6.59e-62		MT2A	-0.617837	3.17e-35
UNC5D	0.611932	0.035299		ATP6AP2	-0.608181	9.77e-91
G0S2	0.605181	1.58e-27		HLA-B	-0.486991	1.85e-11
DLG2	0.574978	0.00441		LY6E	-0.477809	2.77e-14
SOST	0.501644	2.34e-31		RPL41	-0.457876	2.39e-113
MT-CO3	0.483049	1.32e-23		MORF4L2	-0.450219	1.03e-62
BNIP3	0.445509	4.77e-07		CASK	-0.415803	2.48e-35
LDHA	0.439347	3.25e-07		NPAS3	-0.396936	0.0227095
TNNI1	0.43745	1.75e-19		MT1E	-0.389242	1.57e-18
MT-CYB	0.407944	4.59e-07		SLC27A4	-0.38736	1.09e-19
ENO1	0.401756	3.5e-05		LINC02315	-0.386376	3.45e-22
EMC4	0.39992	2.82e-40		S100A6	-0.383837	4.17e-30
ISLR	0.356367	6.92e-05		USP9X	-0.371032	5.18e-15
TSC22D3	0.351865	0.024944		LAP3	-0.366939	0.0006243
NDUFA4L2	0.343578	0.000376		LINC02802	-0.351555	5.77e-44
PEG10	0.322884	4.53e-32		PTPRQ	-0.347519	2.65e-17
PRUNE2	0.308427	0.000964		COX7A2	-0.343696	8.88e-57
BCAM	0.306904	1.96e-05		S100A4	-0.338563	4.96e-08
PDE4DIP	0.288897	5.37e-06		LINC00535	-0.306013	0.0277735
RPS4X	0.286917	2.06e-27		COX7B	-0.300994	2.12e-44
HOXA10	0.280264	9.55e-21		COMT	-0.299702	0.00057027
KRT19	0.272173	1.86e-11		ATP5MF	-0.298051	9.31e-51
SEPTIN11	0.263771	1.03e-10		NDUFA1	-0.290186	7.23e-56
MT-ND4	0.251242	1.91e-07		IFITM3	-0.286895	0.0003023
TJP1	0.247215	7.42e-09		MICOS10	-0.283544	1.26e-22
MT-CO1	0.241548	1.18e-18		CHCHD2	-0.278271	0.00374431
LOXL1	0.236611	1.85e-16		GNG5	-0.271352	1.84e-22
FSTL1	0.236185	0.009588		CSMD2	-0.267553	4.18e-16
ZFP36L2	0.231496	2.89e-09		LINC01515	-0.265819	2.35e-07
PRDX4	0.230359	5.03e-15		DBI	-0.265662	1.83e-17
MIR4458HG	0.229652	1.89e-93		SHROOM2	-0.264535	3.81e-13
MT-ND1	0.228636	5.04e-06		COX7C	-0.250165	1.11e-61
CDK16	0.225724	3.02e-12		NDUFB4	-0.24856	5.7e-37
MAFB	0.21907	1.49e-18		NDUFA4	-0.24849	1.62e-23
AQP3	0.212373	7.21e-07		PSMB10	-0.246151	1.03e-07
SCRN1	0.210909	5.49e-06		AL157778.1	-0.245123	0.0121048
FAM162A	0.209096	0.002851		AC068279.2	-0.239767	5.12e-20
HOXC10	0.207382	1.1e-20		UQCR10	-0.239261	1.13e-20
MT-ATP6	0.206337	1.4e-05		PSME2	-0.234976	1.17e-07
TAF7	0.204918	3.65e-07		GMDS	-0.234552	2.54e-11
LRRC7	0.202924	2.41e-05		SEM1	-0.233448	5.82e-45
MEST	0.200861	5.24e-10		ELOB	-0.232782	5.13e-37
				COX17	-0.232327	4.09e-37
				CDH10	-0.231031	5.19e-08
				ACTB	-0.229788	0.00044263
				ATP5F1E	-0.228301	4.37e-64
				MYH3	-0.227842	1.38e-12
				CD99	-0.226599	0.0127304
				ATP5MD	-0.226329	1.59e-56
				AC106795.2	-0.225569	0.0088378
				ATP5MG	-0.223872	2.5e-27
				AC079062.1	-0.219957	2.31e-34
				COMMD6	-0.219691	1.33e-25
				ATOX1	-0.219091	1.15e-27
				NDUFB3	-0.218999	3.58e-30
				FXYD2	-0.216149	1.56e-10
				NDUFB2	-0.215627	2.39e-49
				COX14	-0.2151	1.26e-13
				SEC61G	-0.215074	1.77e-47
				COX6B1	-0.211898	1.33e-26
				PHF5A	-0.211279	7.24e-07
				COX6C	-0.209661	1.27e-51
				MT1X	-0.207641	1.75e-05
				RAB9A	-0.207226	1.92e-11
				UBL5	-0.206609	5.57e-57
				ALG13	-0.204466	2.04e-05
				RBX1	-0.202891	1.28e-14
				NDUFS5	-0.200559	1.54e-11
				COX8A	-0.200371	6.37e-31

## Sheet: G1 vs G0
Upregulated				Downregulated
Gene	Average Log2FC	Adjusted p-value		Gene	Average Log2FC	Adjusted p-value
IQCJ-SCHIP1	1.41993	2.07e-60		HLA-DRB1	-1.70763	1.41e-94
IFITM1	0.930423	3.32e-83		HLA-DRA	-1.41165	1.76e-68
PLCG2	0.915447	2.65e-190		RPS10	-1.20129	1.43e-290
HSPA6	0.901181	2.89e-08		CD74	-1.11984	4.44e-66
ID1	0.899715	9.99e-44		CHCHD2	-0.865858	2.85e-78
AC109466.1	0.846537	1.42e-51		HLA-A	-0.824761	4.26e-158
SMC2	0.827019	5.17e-45		CRYAB	-0.822644	9.29e-84
UNC5D	0.788769	1.67e-25		HLA-B	-0.776489	4.76e-147
HSPA1A	0.788414	2.35e-32		HLA-DPA1	-0.771949	6.93e-28
HIST2H2AA4	0.774532	5.3e-158		TMSB4X	-0.689853	4.44e-113
XIST	0.744374	1.82e-121		HLA-DPB1	-0.688469	6.3e-37
FKBP2	0.708706	1.8e-113		IFI27	-0.686285	3.13e-20
DLG2	0.695595	2.22e-14		HLA-DQB1	-0.644192	1.68e-50
AC129507.1	0.675751	1.05e-93		LY6E	-0.63623	4.49e-64
TNNT1	0.668866	2.56e-74		ATP6AP2	-0.63522	1.99e-109
AC127526.2	0.644359	2.11e-87		CNTN1	-0.59685	8.4e-18
DDN	0.637743	1.78e-39		GBP1	-0.585043	2.2e-18
NTRK2	0.637591	3.72e-64		TNNT2	-0.581088	1.07e-26
MT-CO3	0.608437	6.95e-80		PKIB	-0.560329	1.76e-56
ENPEP	0.594192	1.58e-46		LAP3	-0.538817	3.67e-35
RNF220	0.582385	1.01e-25		SPATA13	-0.536039	1.77e-12
ARMH4	0.579327	3.97e-40		PLS3	-0.530581	6.88e-36
CYP1B1	0.574344	4.4e-52		HLA-DMA	-0.530103	1.31e-38
TXNIP	0.573701	1.45e-27		TMSB10	-0.516974	8.3e-37
MT-ND2	0.571761	4.3e-60		SERPINF1	-0.497423	1.28e-58
TM4SF1	0.5696	7.78e-29		TSPO	-0.494754	1.22e-45
DNAJB1	0.568972	1.24e-07		MT2A	-0.487245	1.24e-14
AC132803.1	0.562931	2.47e-48		SLC27A4	-0.483813	1.41e-63
MT-CYB	0.550247	1.52e-58		SEMA5A	-0.477752	1.83e-46
PPP1R15A	0.542063	7.1e-20		NPAS3	-0.461333	1.36e-07
KLRB1	0.536594	9.07e-48		TUBA1A	-0.444491	1.58e-13
MT-ND3	0.533662	1.37e-42		USP9X	-0.441387	2.66e-38
TRPM3	0.522513	1.93e-32		MORF4L2	-0.423387	3.66e-53
ALCAM	0.505346	1.24e-32		LINC00535	-0.414776	3.8e-20
AC069277.1	0.503999	1.52e-72		IFITM3	-0.40888	2.03e-46
STAC	0.50399	6.63e-29		MYL12A	-0.408241	3.08e-29
ID2	0.500957	1.99e-17		CASK	-0.407311	7.75e-29
MT-ND4L	0.49047	1.31e-49		MT1E	-0.397151	1.77e-15
FOS	0.481744	0.000554686		SNTG2	-0.386078	2.77e-18
SULF1	0.481362	1.5e-39		PTN	-0.385531	1.36e-15
ISLR	0.474371	4.37e-33		RPL41	-0.380542	4.2e-61
TSC22D3	0.473398	3.22e-28		POLR2J3	-0.373367	4.21e-37
PTH1R	0.464834	9.85e-32		COMT	-0.3696	1.68e-18
HOXD1	0.449227	4.63e-39		LRRC4C	-0.369214	2.83e-10
AL049838.1	0.439171	5.23e-34		VAMP5	-0.368291	1.35e-26
AC090015.1	0.4261	4.43e-70		C19orf33	-0.366644	2.01e-95
LINC01876	0.425638	1.39e-17		TCEAL3	-0.355306	1.94e-21
SOST	0.416321	1.32e-15		PSMB9	-0.353021	3.19e-18
AGRN	0.415095	3.71e-29		PLAAT4	-0.351887	3.02e-16
AC008415.1	0.415031	2.32e-30		AC116609.2	-0.351177	5.22e-32
GPHN	0.414128	2.68e-05		NPW	-0.34883	0.00081305
PRUNE2	0.411583	4.76e-33		MGST3	-0.34778	6.49e-33
ITM2B	0.409864	3.63e-43		LBH	-0.342221	7.56e-21
UBA6-AS1	0.409363	5.58e-31		LINC02802	-0.342191	4.7e-40
G0S2	0.40403	1.53e-09		SNRPD3	-0.3417	2.99e-32
TPPP3	0.400526	1.44e-16		SCD	-0.339446	2.74e-16
CA10	0.397544	1.54e-11		PDLIM1	-0.33688	1.05e-17
DOC2B	0.396018	2.55e-44		VIM	-0.33616	2.29e-07
AC011043.1	0.39335	7.76e-62		IGFBP2	-0.333624	4.58e-14
TSPAN8	0.389383	0.00290214		MARCKS	-0.332357	2.85e-24
BNIP3	0.388814	4.29e-07		NFASC	-0.33057	1.44e-17
EMC4	0.3888	1.23e-36		NDUFB11	-0.329416	1.13e-28
JUN	0.388408	1.36e-05		AL592183.1	-0.328836	3.34e-38
SPARC	0.374204	1.72e-22		DCTN3	-0.328345	2.82e-28
CPXM1	0.370593	2.32e-19		AC016747.1	-0.326383	1.78e-34
ZFP36L1	0.367829	4.94e-19		TMEM37	-0.324887	2.85e-34
PLCE1	0.366408	5.6e-19		NUTM2A-AS1	-0.324375	5.5e-28
PDE4DIP	0.355677	7.13e-26		PTMA	-0.324269	1.39e-45
TENM3	0.355101	2.4e-14		MXRA7	-0.3196	2.56e-24
MPP5	0.354707	4.16e-24		P3H2	-0.317811	8.27e-09
SLIT3	0.348095	1.67e-35		IFI6	-0.317363	5.53e-15
APOD	0.348006	9.21e-29		CBWD1	-0.312358	1.4e-31
BCAM	0.343777	1.09e-06		CD9	-0.309742	3.86e-15
NDRG2	0.343448	4.21e-17		EIF5A	-0.308666	2.4e-29
NPEPPS	0.339564	6.61e-30		RARRES2	-0.307402	2.19e-16
GPC3	0.329768	0.00404006		AC106795.2	-0.306823	6.66e-30
CBLB	0.328817	5.39e-05		LINC02315	-0.305124	7.89e-08
EFNA5	0.326459	2.94e-11		FDPS	-0.30108	7.41e-15
CD2AP	0.325788	6.49e-16		PLTP	-0.297404	1.01e-12
SLC6A6	0.324918	4.03e-18		THSD4-AS1	-0.295971	3e-74
ID4	0.324643	1.14e-07		RERE	-0.293686	0.00025922
COL4A5	0.322409	3.13e-16		CD99	-0.293659	2.23e-19
SMAD9	0.320014	1.52e-26		CNN3	-0.291003	2.58e-13
AC138123.1	0.319731	1.93e-59		TUBB2A	-0.290433	2.29e-11
ID3	0.31931	3.91e-08		MFGE8	-0.28709	7.97e-14
ST6GALNAC3	0.319009	2.05e-07		CRB2	-0.285811	5.78e-18
CGNL1	0.313362	2.84e-19		DYNLRB1	-0.285614	2.85e-23
AC055839.2	0.31204	4.01e-63		OLFML3	-0.285173	1.4e-22
PLA2R1	0.311835	2.61e-09		PRKG1	-0.28353	0.0100991
TARID	0.310565	0.00459947		FADS2	-0.281023	2.23e-15
FAM81A	0.307719	7.68e-19		FRAS1	-0.278357	0.00304355
MARCH3	0.307648	2.48e-14		COX7A2	-0.27593	1.32e-23
NFE2L3	0.304271	3.42e-19		HLA-F	-0.272274	9.79e-17
ZNF503	0.299934	3.86e-13		LINC01515	-0.272123	8.93e-09
SUCO	0.298245	1.09e-16		ACTB	-0.270972	3.29e-12
FOXC2	0.29705	2.42e-15		PARD6G-AS1	-0.268983	2.23e-17
MCC	0.295824	4.81e-13		PSMB10	-0.268361	1.16e-12
DDR1	0.294674	3.09e-12		STEAP1B	-0.268067	3.74e-26
SERPINI2	0.294289	1.56e-18		CDKN1C	-0.267274	4.03e-07
H2AFJ	0.292801	1.9e-08		RPL10	-0.266322	5.43e-22
EIF1AX	0.291615	6.96e-15		PHF5A	-0.264598	2.07e-29
NES	0.29058	1.4e-19		GNG5	-0.261062	8.93e-22
ITIH5	0.289331	1.89e-06		AC108519.1	-0.260801	7.71e-18
SAMD11	0.289056	2.41e-12		BACH1	-0.260569	0.0123705
PAK1	0.286349	5.35e-16		ECM2	-0.259946	1.13e-11
RFLNB	0.282564	1.04e-22		CXCL12	-0.25623	0.00052852
F3	0.28234	9e-08		AL390800.1	-0.255519	1.13e-72
MARCH6	0.280248	8.26e-16		TCTN1	-0.254383	3.49e-15
PLXDC2	0.280216	0.0017107		CTSL	-0.254307	6.45e-09
RIPOR1	0.2799	1.55e-11		AC092159.2	-0.25373	1.72e-14
AC021504.1	0.279025	3.71e-15		MICOS10	-0.253608	1.18e-16
SEPTIN11	0.278451	7.87e-21		MDK	-0.253385	8.04e-06
TMCC3	0.278043	3.22e-12		PAMR1	-0.253356	1.65e-06
MT-ND4	0.276935	3.07e-15		SHROOM2	-0.25259	1.47e-09
ARF5	0.276745	6.86e-12		DBI	-0.25211	5.71e-14
SKIL	0.276622	1.16e-11		GATD3A	-0.252068	4.54e-24
NPHS2	0.276043	4.88e-29		GSTP1	-0.251807	7.55e-17
HIPK2	0.275761	1.5e-20		ACTG1	-0.250233	1.44e-14
FSTL1	0.273697	2.54e-08		GTF2H5	-0.250229	3.73e-13
LMX1B	0.270817	5.54e-14		COX4I1	-0.2501	7.79e-21
TMEM18	0.269811	1.78e-12		PCP4	-0.249175	5.61e-05
NRIP2	0.269037	3.12e-12		AL022068.1	-0.248613	0.0482178
GSE1	0.268533	8.05e-14		SPDYE2	-0.248497	9.38e-42
DCN	0.267095	4.96e-05		RAMP1	-0.248274	0.00066016
ITGAV	0.266282	1.01e-11		NPC2	-0.246796	6.52e-11
PTPRF	0.265745	4.37e-18		GSDMD	-0.246695	2.28e-15
DLEU1	0.265419	2.33e-12		MYL9	-0.246452	4.21e-09
RNF150	0.263383	7.28e-08		PSME2	-0.245838	6.13e-13
RBMS1	0.262927	2.29e-14		UPK3BL1	-0.245422	2.86e-18
DACH2	0.261531	0.00361175		GSTO1	-0.244552	6.36e-12
MYOZ1	0.26032	4.26e-19		HLA-C	-0.244371	8.19e-20
ST3GAL6	0.260112	3.98e-14		TESC	-0.244159	1.2e-09
SH3RF1	0.260058	4.64e-06		B2M	-0.243893	1.93e-26
GADD45B	0.259662	0.0290183		ATP5MC3	-0.243653	7.91e-17
LINC02149	0.258114	9.81e-05		HMGCS1	-0.241229	0.00081717
STMN1	0.255783	1.59e-08		GATD3B	-0.240207	9.81e-23
LRRC7	0.253921	5.25e-15		S100A16	-0.23943	9e-08
NR2F2	0.253725	1.3e-11		AC079142.1	-0.238374	4.1e-05
LTBP4	0.252908	4.43e-08		BTN3A2	-0.237998	1.88e-11
HSP90AA1	0.252053	6.68e-07		RRAS	-0.237154	6.07e-09
SMAD6	0.251784	1.95e-10		FRG1	-0.237139	3.01e-13
FOXO3	0.251643	4.81e-10		PARP14	-0.236715	0.00020337
CADM1	0.250979	1.97e-08		MMP24OS	-0.236646	8.39e-12
C2orf74	0.250506	6.95e-15		VAMP2	-0.236344	8.71e-10
MYO1C	0.249687	3.26e-13		EBP	-0.23612	1.87e-12
ADAMTS7	0.248308	2.9e-09		RPL14	-0.235471	9e-15
BMP2	0.248076	3.99e-06		AC068279.2	-0.235172	3.4e-17
DNAJB4	0.247398	0.0306478		CSMD2	-0.234954	4.96e-05
AC013652.1	0.246526	3.85e-10		C1R	-0.234931	4.46e-09
CSTB	0.245614	5e-11		PRMT2	-0.234713	5.77e-10
RAPGEF3	0.244448	9.22e-06		CCZ1B	-0.233839	8.08e-26
PTPRD	0.244392	0.000171129		NDUFA4	-0.23197	2.8e-19
SON	0.242697	1.53e-16		SNHG17	-0.231301	2.26e-33
DLC1	0.242639	7.33e-08		DES	-0.229251	0.0118677
SCRN1	0.242549	6.32e-17		RPTOR	-0.228322	4.71e-05
AL136962.1	0.242434	3.62e-54		ANXA4	-0.228217	1.47e-09
ARHGEF12	0.241323	1.9e-07		FDXR	-0.228159	1.76e-16
OSBPL1A	0.240256	7.14e-08		TSPAN4	-0.226662	7.01e-09
MT-ND1	0.240091	9e-11		HSD17B12	-0.22632	1.4e-13
EFNB1	0.239932	4.37e-06		ALG13	-0.224784	5.45e-11
CCBE1	0.235944	0.00116923		FTH1	-0.224343	2.35e-15
AC124854.1	0.234644	1.32e-54		SLC35F1	-0.22312	5.82e-10
WASHC1	0.233923	3.66e-12		LRP11	-0.222699	4.64e-13
CREB3L2	0.233468	5.39e-13		TSPAN5	-0.221236	0.00038826
AC009975.1	0.231953	2.45e-09		RAB9A	-0.219577	2.88e-15
SPOCK1	0.231215	7.35e-27		TXN	-0.219052	1.05e-09
CPNE4	0.230648	2.47e-05		COX7B	-0.218262	4.64e-14
MAGED2	0.230198	5.51e-08		ITM2C	-0.217996	2.48e-07
ATP1A1	0.2297	1.23e-08		ZNHIT1	-0.217941	8.26e-10
CHD4	0.229614	4.82e-11		RPL12	-0.217885	4.03e-11
MAL2	0.229439	4.53e-08		PPA1	-0.217833	3.47e-05
H19	0.22906	4.49e-06		OOEP	-0.216259	8.93e-26
HIST1H2BK	0.228091	1.45e-50		PSMD14	-0.215727	3.17e-10
PARP1	0.227482	3.56e-13		ANXA2	-0.213781	1.55e-12
CDK16	0.225988	2.75e-13		TMED9	-0.21364	5.08e-13
CBX5	0.223287	4.47e-10		MIR181A1HG	-0.213282	0.00018125
SLC48A1	0.223069	9.8e-05		RYR3	-0.210597	0.0266176
HOXC10	0.222505	1.25e-24		TKT	-0.210177	3.09e-06
PODXL	0.222094	1.3e-18		AC245297.3	-0.209056	8.45e-08
DPYSL3	0.220202	2.18e-17		AL356056.2	-0.208643	6.92e-26
SH3RF2	0.220109	1.02e-14		MGMT	-0.208136	2.66e-08
SUMF1	0.219425	3.19e-07		SH3BGRL3	-0.207683	9.93e-07
FCGRT	0.21885	1.22e-05		PSMB6	-0.207423	4.67e-11
TJP1	0.218358	1.94e-07		BX284668.5	-0.207148	6.89e-11
ZDBF2	0.218164	4.77e-21		PSMA3	-0.206761	7.17e-08
PLEC	0.217966	8.9e-08		PCLAF	-0.205575	3.21e-12
ARHGEF40	0.217367	1.78e-13		UQCR10	-0.205551	1.18e-11
DOCK5	0.217162	1.48e-05		DAD1	-0.203945	2.28e-09
KIAA1522	0.216919	4.86e-14		PSMB8	-0.202938	2.24e-10
SYNPO	0.216335	2.09e-07		UBE2E2	-0.201859	0.0484775
TUBB	0.215897	8.49e-06		IL10RB	-0.200828	1.75e-06
SEPTIN5	0.215846	3.07e-25		PDGFRB	-0.200797	8.92e-07
CASC9	0.215378	2.34e-12		NSA2	-0.200375	1.34e-09
PDXDC1	0.215343	1.07e-09		SGK1	-0.200368	1.61e-06
TRAC	0.214514	3.46e-05
WDR49	0.212968	0.0311198
RPL37A	0.212859	2.5e-14
WASL	0.212677	5.54e-07
RETREG1	0.212187	2.05e-09
CDK6	0.211959	9.72e-06
TAF7	0.211586	5.01e-09
PCYOX1	0.210759	5.35e-08
RPS27	0.209978	1.02e-10
CASZ1	0.209295	1.21e-10
CTDSPL	0.209159	1.34e-05
PSMD3	0.208445	9.73e-05
AC034195.1	0.208267	3.13e-25
PCMTD2	0.208142	6.22e-05
ITPRID2	0.207684	8.31e-10
SELENOM	0.207557	3.49e-05
MT-ATP6	0.207386	0.000643092
NUCKS1	0.207126	2.36e-11
ZDHHC6	0.207089	1.29e-07
DCXR	0.206664	8.81e-08
NKAIN2	0.206541	9.53e-08
DANT2	0.206524	6.34e-06
BACE1	0.205921	6.67e-09
SEMA6D	0.205361	3.07e-05
GYPC	0.204961	0.00544162
HMGN1	0.20467	5.4e-12
RAB3C	0.203469	9.3e-11
ARHGEF3	0.202016	1.06e-07
RAD21	0.201925	4.21e-07
ORMDL3	0.201761	1.77e-10
SLC24A3	0.201744	1.1e-05
PRMT6	0.201602	0.000136382
TANC1	0.201274	0.00534689
AL392089.1	0.200408	4.56e-19
KAT2B	0.20032	2.6e-07

## Sheet: G2 vs G0
Upregulated				Downregulated
Gene	Average Log2FC	Adjusted p-value		Gene	Average Log2FC	Adjusted p-value
TXNIP	0.986591	4.98e-64		MT2A	-0.78829	1.31e-35
GPC3	0.96903	1.56e-53		TMSB10	-0.74952	5.48e-71
G0S2	0.810665	3.12e-27		S100A6	-0.72644	1.52e-33
PEG10	0.733858	6.57e-28		TMSB4X	-0.65186	1e-90
IQCJ-SCHIP1	0.648446	2.76e-05		PTPRQ	-0.64478	3.5e-17
LDHA	0.645848	5.19e-07		IGFBP4	-0.59273	2.07e-20
TNNI1	0.644841	3.98e-20		ATP6AP2	-0.57701	8.45e-89
ENO1	0.625111	0.000103		RPL41	-0.55448	2e-104
SOST	0.595941	6.13e-31		ID3	-0.52251	7.7e-21
NDUFA4L2	0.576312	0.00039		S100A4	-0.51228	3.22e-08
BNIP3	0.50946	6.02e-07		LINC02315	-0.4882	4.11e-22
RAMP1	0.504115	1.32e-17		ATP5MD	-0.48363	8.35e-54
XIST	0.468254	1.54e-58		MORF4L2	-0.48243	7.11e-61
KRT19	0.466124	1.43e-11		S100A10	-0.46642	3.04e-13
COL3A1	0.418954	1.04e-12		ATP5F1E	-0.45826	2e-61
DLG2	0.418862	0.00622		NDUFA1	-0.44505	2.09e-54
EMC4	0.41289	1.99e-42		SEC61G	-0.4424	3.66e-47
RPS4X	0.407077	1.27e-27		OST4	-0.43954	6.51e-50
LOXL1	0.390361	8.7e-17		COX7A2	-0.4277	3.44e-55
HOXA10	0.380972	1.03e-19		CASK	-0.42586	2.16e-33
NPW	0.374924	0.021267		ATP5MF	-0.42536	2.05e-49
TSPAN2	0.366871	4.88e-05		UBL5	-0.42156	2.83e-53
MT-CO1	0.366568	2.1e-16		NDUFB2	-0.42011	6.71e-48
TCEAL9	0.357645	9.3e-19		COX7C	-0.41994	2.36e-59
ZFP36L2	0.34541	2.53e-09		COX6C	-0.41046	7.23e-50
TCEAL2	0.343381	4.18e-06		COPS9	-0.4094	1.25e-41
ITM2C	0.341082	2.26e-12		COX7B	-0.40479	8.04e-44
MMP23B	0.340525	7.93e-15		COX17	-0.4015	1.67e-38
TPI1	0.336861	1.13e-07		POLR2L	-0.39639	2.36e-34
PRDX4	0.332661	2.15e-14		SEM1	-0.39446	2.63e-45
MIR4458HG	0.320156	6.99e-94		UQCR11	-0.39048	1.49e-39
MT-CO3	0.320107	4.55e-21		TMA7	-0.39026	2.47e-42
LEFTY1	0.317428	1.34e-06		MT-ND3	-0.38442	4.29e-24
SERPINF1	0.304147	2.39e-08		RPS26	-0.38013	2.9e-52
RPL7	0.298395	6.46e-22		MT1E	-0.37999	3.48e-18
MEST	0.294795	6.32e-10		RPS28	-0.37809	1.71e-45
LRRC4C	0.292077	0.024548		NDUFB4	-0.37209	2.23e-36
SMARCA1	0.291148	1.35e-17		BGN	-0.36909	1.59e-13
ARHGAP29	0.2895	3.58e-08		RPS21	-0.36736	1.61e-32
AQP3	0.285615	9.68e-07		RPS10	-0.36408	1.2e-35
MAFB	0.284058	6.79e-17		LINC02802	-0.36265	1.06e-43
RPL15	0.282828	4.81e-21		UQCRQ	-0.36213	1.51e-31
APOE	0.282094	7.26e-06		ATOX1	-0.35593	6.43e-27
TJP1	0.280433	5.83e-08		RPL36	-0.35418	6.03e-33
FAM162A	0.274784	0.00197		RPL39	-0.35402	1.05e-30
TCEAL8	0.268852	1.15e-10		RPL37	-0.35382	8.03e-36
RPS3A	0.262706	1.86e-13		NDUFB3	-0.34898	1.75e-30
AL355612.1	0.262299	1.16e-10		SLIRP	-0.34058	7.11e-29
BCAM	0.262293	2.48e-06		SHISA2	-0.33925	3.51e-09
SLC2A3	0.258469	8.97e-08		COX8A	-0.33522	4.21e-30
MGAT4C	0.25117	8.67e-05		NDUFC1	-0.33324	1.09e-24
RPS2	0.250627	4.75e-13		WDR49	-0.3332	1.02e-05
TMEM40	0.247473	1.62e-10		ELOB	-0.33284	1.05e-34
SEPTIN11	0.246311	7.55e-10		TIMM8B	-0.33193	9.64e-25
BEX3	0.246232	2.36e-06		COMMD6	-0.32639	2.08e-25
RPL5	0.239212	1.4e-11		SNRPG	-0.32606	1.05e-23
REXO2	0.236892	3.58e-06		NPAS3	-0.3247	0.0235
RPL6	0.230495	4.21e-09		TOMM7	-0.32462	1.53e-25
BNIP3L	0.230119	4e-07		MT1X	-0.32186	1.84e-05
IGFBP2	0.228163	0.002571		MICOS10	-0.31957	2.22e-22
CDK16	0.225413	3.4e-13		AIF1	-0.31944	1.42e-06
RPL13A	0.223987	7.22e-14		TMEM258	-0.31823	2.32e-24
SLC35F1	0.221133	3.9e-07		PET100	-0.31483	1.26e-22
UBXN4	0.221126	2.02e-12		LY6E	-0.31133	3.98e-14
LBH	0.22046	0.003946		BLOC1S1	-0.30791	1.18e-19
MT-ND4	0.220424	8.53e-07		CSMD2	-0.30686	7.04e-16
MT-CYB	0.220352	1.64e-06		MRPL33	-0.30588	2.36e-21
KDELR1	0.219946	7.44e-10		GMDS	-0.30512	1.98e-11
BCAT1	0.219739	1.87e-12		COX6B1	-0.30249	1.48e-25
MCUB	0.219056	9.48e-06		ATP5MG	-0.3022	2.97e-27
FREM2	0.217574	0.000637		SERF2	-0.30062	2.1e-29
SNHG32	0.217294	1.69e-07		FMC1	-0.29737	5.64e-19
EMID1	0.216642	6.99e-08		RPL38	-0.2968	1e-26
COL4A1	0.216023	0.002124		CFAP45	-0.29662	3.73e-07
EML4	0.215725	3.39e-07		DPM3	-0.29281	1.12e-17
TGFBR2	0.215498	0.003296		USP9X	-0.29245	2.7e-14
MT-ND1	0.215046	2.66e-05		MYH3	-0.28532	8.2e-13
RACK1	0.209214	7.45e-08		AC079062.1	-0.28513	2.43e-34
RPS6	0.208975	4.21e-05		GNG5	-0.28355	1.89e-22
HACD2	0.207867	1.43e-05		S100A11	-0.28213	4.52e-11
NAT14	0.206999	3.37e-06		DBI	-0.28177	8.2e-17
PDE4DIP	0.20618	1.77e-06		SLC27A4	-0.2816	2.07e-18
MT-ATP6	0.205102	2.24e-05		RPL35	-0.28152	1.14e-21
ISLR	0.203963	2.88e-05		COX5B	-0.28004	3.23e-16
CHCHD2	0.200429	0.000583		UQCR10	-0.27994	5.74e-20
				RPLP2	-0.2799	3.07e-19
				SHROOM2	-0.27871	1.69e-12
				NDUFB1	-0.2763	5.19e-18
				RPL34	-0.27476	1.11e-24
				CDH10	-0.27462	5.89e-08
				UNC5B-AS1	-0.27348	1.39e-05
				COX14	-0.26891	1.45e-13
				TMCO3	-0.26883	2.22e-12
				RPS25	-0.26834	7.95e-21
				NDUFA4	-0.26816	5.4e-23
				ATP5MPL	-0.26467	4.31e-16
				SNRPE	-0.26388	3.87e-14
				RPS27	-0.26331	4.96e-25
				ANXA1	-0.26151	1.18e-07
				ID1	-0.25931	0.015383
				RPLP1	-0.25847	1.42e-18
				LINC01515	-0.25844	3.21e-07
				CTNNB1	-0.25456	4.4e-10
				FXYD2	-0.25388	1.94e-10
				ROMO1	-0.25335	8.4e-16
				RPL27	-0.25261	1.75e-14
				PTMS	-0.25139	5.68e-20
				AL157778.1	-0.25129	0.013251
				ATP5ME	-0.25127	2.66e-15
				NDUFS5	-0.24953	1.69e-11
				NLRP1	-0.24843	5.57e-08
				RBX1	-0.24769	1.21e-14
				SNRPF	-0.24727	3.76e-13
				RBIS	-0.24588	6.24e-13
				AC068279.2	-0.24519	1.83e-19
				NDUFA3	-0.24179	1.11e-11
				SNHG6	-0.24123	8.19e-11
				CADM1	-0.23559	1.25e-05
				MTLN	-0.23557	6.8e-13
				PIN4	-0.23398	6.67e-12
				KRTCAP2	-0.2314	1.61e-11
				RPL36A	-0.22975	3.3e-11
				ACTN4	-0.22593	0.000164
				NDUFS6	-0.22572	4.98e-12
				MRPL52	-0.22485	6.06e-11
				PSME2	-0.2223	6.81e-08
				COMT	-0.2216	0.001049
				RPL35A	-0.2205	6.74e-15
				PSMB10	-0.22046	1.24e-07
				RPL36AL	-0.21971	1.42e-11
				SMIM26	-0.21737	6.33e-10
				COX6A1	-0.21678	2.05e-14
				CRIM1	-0.21271	0.000697
				DOCK5	-0.21259	1.06e-05
				RPL37A	-0.21163	1.87e-15
				NDUFV3	-0.21112	6.46e-08
				NDUFA6	-0.21061	9.71e-08
				DIAPH2	-0.21029	0.046776
				TMEM256	-0.20947	3.04e-08
				HLA-B	-0.20741	4e-12
				TXNDC17	-0.20649	8.36e-08
				NDUFA2	-0.20434	3.35e-08
